# Supplementary material for: A Qualitative Study of Pictorial Health Warnings on Malaysian Cigarette Packs: How Do the Adults Understand Them?
Source: Healthcare (Basel). 2021 Dec 2;9(12):1669. doi: 10.3390/healthcare9121669 (PMC8700954; doi:10.3390/healthcare9121669)
Supplement: Supplementary file 1 [file healthcare-09-01669-s001.zip]

Archive with 1 entries (1 files):
- healthcare-1468563-supplementary.pdf
